# Supplementary material for: Intravesical Bacillus Calmette–Guérin Treatment for T1 High-Grade Non-Muscle Invasive Bladder Cancer with Divergent Differentiation or Variant Morphologies
Source: Cancers (Basel). 2021 May 26;13(11):2615. doi: 10.3390/cancers13112615 (PMC8198171; doi:10.3390/cancers13112615)
Supplement: Supplementary file 1 [file cancers-13-02615-s001.zip]

Archive with 1 entries (1 files):
- cancers-1212971-supplementary.pdf
